# Supplementary material for: Quality Verification with a Cluster−Controlled Manufacturing System to Generate Monocyte−Derived Dendritic Cells
Source: Vaccines (Basel). 2021 May 20;9(5):533. doi: 10.3390/vaccines9050533 (PMC8160655; doi:10.3390/vaccines9050533)
Supplement: Supplementary file 1 [file vaccines-09-00533-s001.zip]

Archive with 1 entries (1 files):
- vaccines-1191790-supplementary.pdf
